# Supplementary material for: Multidimensional analysis of gene expression reveals TGFB1I1-induced EMT contributes to malignant progression of astrocytomas
Source: Oncotarget. 2014 Dec 31;5(24):12593–606. doi: 10.18632/oncotarget.2518 (PMC4350345; doi:10.18632/oncotarget.2518)
Supplement: Supplementary file 2 [file oncotarget-05-12593-s002.xlsx]

## Sheet: dysregulated genes
Step1-Higher expression	Step1-Lower expression	Step2-Higher expression	Step2-Lower expression
AASDH	ABHD12B	ACTN1	ABHD6
AASS	ABTB1	AFF4	ACADSB
ABCA1	ACOT13	AK2	ACVR2B
ABCC1	ACOT4	AKR1A1	ADAM20
ABCC6	ACOT7	ALG14	ADCY2
ABCD4	ACSL3	ALG9	ADD1
ABHD12	ACTL6B	ANP32A	ADHFE1
ABHD3	ACTR1B	APEX2	ADIPOR2
ABHD4	ACTR3B	APH1A	ADRBK2
ABI1	ACYP1	APLN	AKAP11
ACAA1	ACYP2	APOL2	AKT3
ACBD5	ADAM11	APOL4	AKTIP
ACCN4	ADAM23	APOL6	AMOTL1
ACOX1	ADCY1	ARF6	ANK1
ACP6	ADCY5	ARL4C	ANKFY1
ACSM5	ADCYAP1	ATAD2	ANKRD12
ACTB	ADRA1B	ATL3	ANKRD28
ACTR5	ADSS	ATP11A	ANKRD44
ACVR2B	AGAP3	ATP1B3	ARL3
ADAM17	AGTPBP1	ATP5L	ARL8B
ADAM22	AIFM3	AVIL	ARMC5
ADAM9	AJAP1	B3GNTL1	ARPP19
ADAP2	AK1	B4GALT7	ARPP-21
ADCYAP1R1	AK3L1	BACE2	ASB3
ADD2	ALDOB	BCL10	ASB8
AFF1	ALKBH6	BLVRA	ASCC1
AFG3L1	ALPPL2	BST2	ASF1A
AHCTF1	AMN1	C11orf31	ASPH
AHCYL1	ANK1	C17orf62	ASTN1
AHNAK	ANK3	C17orf90	ASXL2
AHSA2	ANKH	C19orf12	ATAD1
AIMP1	ANKRD24	C19orf28	ATP13A4
AK2	ANKRD32	C1orf114	ATP2A2
AKAP13	ANKRD43	C1orf226	ATP4B
AKAP9	ANKS1B	C1orf54	ATP6V1C1
ALCAM	ANO3	C1QA	ATP9A
ALDH3A2	ANXA11	C1RL	ATRN
ALDH9A1	AP2M1	C2orf18	AVP
ALG3	AP2S1	C6orf115	AXIN2
ALKBH1	APBA1	C6orf125	B3GALT2
ALKBH2	APBB3	C6orf129	BACH1
ALMS1	APEH	C6orf141	BAI3
ALOX5	API5	C7orf42	BCL2L14
AMFR	APP	C9orf30	BMPR2
AMOTL1	ARF1	C9orf40	BRWD1
ANAPC1	ARF3	C9orf41	BTRC
ANAPC4	ARG2	CAPZA2	BZRAP1
ANGPTL2	ARHGAP20	CASP4	C10orf72
ANKFY1	ARHGEF11	CASP8	C11orf21
ANKIB1	ARHGEF12	CCDC15	C12orf39
ANKRD10	ARHGEF7	CCND2	C13orf15
ANKRD13A	ARL15	CCNL2	C13orf33
ANKRD22	ARL4D	CD276	C14orf132
ANKRD28	ARL6	CD300A	C14orf73
ANO6	ARL6IP1	CD4	C16orf72
ANP32B	ARL6IP5	CD86	C17orf28
ANTXR1	ARL8B	CDC42	C18orf1
ANTXR2	ARMC10	CDCA3	C20orf177
ANXA5	ARMC8	CEBPG	C21orf131
AOAH	ARMC9	CHEK1	C2orf27A
AP3B1	ARMCX5	CHIC2	C3orf19
APC2	ARNTL2	CIITA	C3orf58
APH1A	ARPC5L	CKAP4	C4orf12
APOBEC3G	ARPP19	CKLF	C5orf53
APOE	ARV1	CKS1B	C8orf83
APOL6	ASH2L	CLP1	C9orf123
APOM	ASPHD2	CNIH4	C9orf5
APPL1	ATF7IP2	CNPY3	C9orf93
APPL2	ATG7	COMMD5	CACNA1D
AQR	ATL2	COMMD7	CALN1
AR	ATP1A1	COPA	CAMK2N2
ARAF	ATP1B1	COQ10B	CARD14
ARAP1	ATP2B1	CTSB	CASR
ARHGAP15	ATP2B2	CTSC	CCBL1
ARHGAP17	ATP2B3	CUL5	CCDC13
ARHGAP19	ATP5G1	CYB561D1	CCDC148
ARHGAP24	ATP5G3	CYB5R3	CCDC90A
ARHGAP6	ATP5H	CYTH2	CCPG1
ARHGDIB	ATP5I	DDX27	CD22
ARID1A	ATP6V1B2	DENND1A	CDC14B
ARID2	ATP6V1C1	DERL2	CDC37L1
ARIH2	ATP6V1D	DHDDS	CDH7
ARMCX4	ATP6V1G2	DLGAP4	CEACAM7
ARPC1B	ATP6V1H	DPP3	CEP68
ARRDC3	ATRX	DPY19L1	CES8
ASAH1	AURKAIP1	DPY19L4	CFC1
ASAP3	AVL9	DPYD	CHD6
ASCC1	B3GNT2	DTNBP1	CHRNA4
ASF1A	B3GNTL1	DTYMK	CLASP2
ASPM	B4GALNT3	DUSP12	CLCN4
ASXL1	BAIAP2	ECSCR	CLDN18
ASXL2	BAIAP2L2	EDEM2	CLIC5
ATAD2B	BBS7	EIF1AD	CLIP3
ATF7	BCAS4	EIF2B5	CLIP4
ATG3	BCL11A	EIF3M	CLN8
ATG4A	BCL2L2	EIF4E2	CNKSR3
ATP10D	BDH1	ELF4	CNTN1
ATP11C	BEX2	EMG1	CNTNAP5
ATP13A4	BEX5	EMILIN2	COL4A3
ATP13A5	BHLHB9	ENSA	CRBN
ATP5S	BHMT	ERCC1	CRTC1
ATP6V0A2	BLOC1S2	ERGIC1	CRY2
ATP8B4	BNIP3	ETS1	CRYL1
ATPBD4	BPA-1	F11R	CRYZL1
AVIL	BRP44	FADD	CSGALNACT1
B4GALT4	BRSK1	FAM119B	CSMD1
BARD1	BRUNOL4	FAM134C	CSNK1G1
BAT2D1	BRUNOL5	FAM20C	CUGBP2
BAZ1B	BSCL2	FAM26F	CUL3
BAZ2B	BTBD1	FAM49B	CXorf39
BCCIP	BTBD9	FAM54A	DACT3
BCHE	C10orf110	FAM96A	DAPK2
BCL10	C11orf31	FANCD2	DBT
BCL2A1	C11orf49	FBXW2	DCAF5
BCL2L11	C11orf74	FCER1G	DCT
BCL6	C11orf87	FDXACB1	DDHD1
BCL6B	C12orf76	FGFR1	DDX24
BEND3	C13orf37	FGG	DDX42
BICD2	C14orf162	FKBP1A	DDX51
BID	C15orf57	FLAD1	DICER1
BIRC5	C16orf45	FOSL2	DLG1
BLMH	C16orf5	FRMD8	DNAH1
BMP1	C16orf52	G6PD	DNAJC12
BMP2	C17orf28	GARS	DNAJC18
BMP2K	C17orf51	GAS2L3	DNAJC27
BMPR1A	C17orf76	GCLM	DOCK9
BMPR1B	C17orf79	GEMIN6	DSTYK
BOC	C17orf96	GFAP	DYNC1H1
BPTF	C18orf10	GGCT	DZIP3
BRCA2	C19orf12	GIMAP6	EBF1
BRMS1	C19orf30	GINS4	EDA
BRWD2	C19orf33	GLA	EHMT2
BRWD3	C19orf66	GLIS3	EIF4A2
BTBD7	C1D	GM2A	ELMO2
BTG1	C1orf115	GNG5	EPHB1
BTG2	C1orf128	GNS	EPM2A
BTN2A2	C1orf163	GOSR2	ERBB4
BTN3A2	C1orf201	GPN1	ESR1
C10orf119	C1orf204	GPX7	EXD3
C10orf18	C1orf31	GRB2	EZH1
C11orf30	C1orf52	GSTK1	FAM155A
C11orf54	C1orf59	GYS1	FAM169A
C11orf57	C22orf25	HEATR7A	FAM171A1
C11orf65	C2orf15	HINT1	FAM190B
C11orf67	C2orf55	HLA-A	FAM192A
C11orf75	C2orf69	HLA-C	FAM65B
C12orf35	C3orf37	HLA-DOA	FAM73A
C13orf33	C4orf32	HLA-DPA1	FAM82A1
C14orf106	C6orf106	HLA-DRB4	FASN
C14orf135	C6orf114	HLA-E	FBXO9
C14orf145	C6orf115	HLA-F	FBXW4
C14orf147	C6orf162	HLA-G	FGF10
C14orf179	C6orf57	HM13	FGF12
C15orf44	C7orf41	HMOX1	FGFR2
C17orf101	C9orf24	HN1L	FLJ43663
C17orf44	C9orf25	HOXA10	FLRT2
C17orf70	C9orf4	HRH1	FLYWCH1
C17orf71	C9orf40	HS2ST1	FMO5
C17orf80	C9orf86	HS3ST3B1	FNDC3A
C18orf22	C9orf91	HSPA6	FOXO3
C19orf57	CABYR	HSPB1	FOXP1
C1orf104	CACNA1C	IER5L	FOXP2
C1orf124	CACNA1E	IFI30	FRMD4A
C1orf144	CACNA1G	IGF1	FSD1L
C1orf27	CACNA1I	IGFBP3	FSTL5
C1orf56	CACNB2	ITGB2	FTCD
C1orf61	CACYBP	KCMF1	FUT9
C1QL1	CADM3	KCNMB1	GABBR1
C20orf108	CADPS	KDELR2	GABRB3
C20orf199	CALB2	KIAA0101	GABRG1
C21orf66	CALM2	KIAA1659	GALNT13
C22orf23	CAMK2B	KIAA1919	GARNL3
C22orf36	CAMK2N1	KIRREL	GCC2
C2CD3	CAMK4	KLF10	GCLC
C2orf67	CAMKK1	KLHDC8A	GFRA1
C3AR1	CAMTA1	KLHL12	GGT7
C3orf19	CAND2	KLRG1	GKAP1
C3orf38	CARTPT	KPNB1	GLUD2
C4orf46	CASKIN1	KRTCAP2	GNAI1
C5orf56	CCDC3	KTI12	GNAL
C6orf108	CCDC6	LAMC1	GNAO1
C6orf129	CCM2	LAPTM4A	GNAQ
C6orf145	CCNO	LMNB1	GNL1
C6orf47	CCRK	LOC100009676	GNPTAB
C6orf62	CDADC1	LOC100128731	GORASP1
C6orf72	CDC27	LOC154761	GPAM
C6orf89	CDC42SE2	LOC441046	GPHN
C7orf36	CDH22	LPCAT1	GPR110
C7orf61	CDH23	LRRC55	GPR125
C8orf41	CDH4	LY86	GRIA4
C9orf114	CDKL1	MAN1C1	GRID1
CABC1	CDKN2D	MANF	GSK3B
CALCRL	CDR2	MAPKAPK2	GYG1
CALD1	CDRT4	MAST2	HDAC4
CALU	CDS1	MCM6	HEY2
CASC3	CELSR2	MDP1	HIF3A
CASC4	CHCHD4	MED28	HIPK2
CASC5	CHCHD7	METTL1	HKDC1
CASK	CHD5	METTL7B	HNMT
CASKIN2	CHMP4B	MFNG	HOOK1
CASP1	CHORDC1	MGST2	HPSE2
CASP4	CHRM3	MICB	HRSP12
CASP8	CITED2	MKL1	HSF4
CASP9	CLASP2	MLL	HSP90AA1
CBFB	CLIP4	MREG	HSPA12A
CBLL1	CLPTM1	MRPS15	HUWE1
CBR4	CLTA	MSL3	ICA1L
CBX5	CLTB	MTMR11	IKZF1
CCAR1	CLTC	MYCBP	IL17D
CCDC102B	CMIP	MYL6	IL1RAPL1
CCDC14	CNTN4	MYO19	IL6ST
CCDC15	CNTN6	MYO9B	INF2
CCDC41	COL10A1	NADK	KANK1
CCDC45	COL4A3BP	NAMPT	KAT2B
CCDC55	COPS3	NETO2	KCNA2
CCDC66	COPS5	NFAM1	KCNB1
CCDC77	CORO2A	NMT1	KCNQ5
CCDC80	COX11	NNMT	KIAA0020
CCDC88A	COX17	NOL8	KIAA0368
CCNB2	COX6A1	NOP10	KIAA0913
CCND1	CPEB1	NPC2	KIAA1143
CCNK	CPNE6	NPM1	KIAA1244
CCNL1	CREB3L1	NRG1	KIAA1279
CCNL2	CRELD1	NRM	KIAA1324L
CCS	CRHR1	NUP62	KIAA1755
CD44	CRP	NXT1	KIF6
CD69	CRYGD	OAS1	KLF1
CD9	CSHL1	OPA3	KLF12
CDAN1	CSRP2BP	OSBPL3	KLF15
CDC14A	CTBP1	P4HA2	KLHL23
CDC14B	CTRB2	PATL1	KLHL32
CDC23	CTXN1	PCNA	KLHL36
CDC25B	CTXN3	PDK3	KNDC1
CDC2L5	CUL7	PELO	KRT27
CDCA7	CUX2	PEX13	KSR2
CDK4	CXCL14	PHF19	L3MBTL
CDKL3	CYB561	PIGC	LIFR
CDKN2A	CYP19A1	PIK3R3	LOC221710
CDKN2AIPNL	CYP26B1	PKIB	LOC389634
CDS2	D4S234E	PLEKHA8	LOC401504
CDYL	DAGLA	PLSCR1	LOC92973
CENPF	DBF4B	PLXND1	LPHN1
CEP110	DBNDD1	POGK	LPL
CEP135	DCAF4	POLH	LRRC20
CEP70	DCLK1	POLR2H	LRRN3
CFLAR	DCLK3	POP4	MADD
CHD2	DDX24	PPA2	MAGI1
CHD7	DDX54	PPAPDC1B	MAP1LC3B
CHD9	DEF8	PPARD	MAP3K5
CHDH	DGKZ	PPIC	MAP4
CHFR	DHDH	PREB	MAP7
CIRBP	DKK3	PRPF4	MAPK8IP3
CLDN15	DLAT	PSEN2	MARVELD3
CLEC2D	DLC1	PSMB2	MBOAT2
CLEC4A	DLG1	PSMB4	MEG3
CLEC7A	DLG3	PSMB7	MEGF11
CLNS1A	DLGAP1	PSMD7	METTL7A
CMKLR1	DLX1	PSME1	MFSD6
CMTM3	DMRT3	PSME2	MGAT4C
CNOT2	DNAH6	PTP4A2	MGEA5
COL20A1	DNAJA1	PTP4A3	MIB1
COL4A3	DNAJA2	PVT1	MLLT3
COMMD4	DNAJA4	RABEPK	MLLT4
COPB1	DNAJC21	RAC2	MMAB
COQ4	DNAJC6	RAPGEF6	MOBKL2B
CORO7	DNM1L	RB1	MON1B
COX15	DOK6	RBMS1	MPPE1
CPSF2	DPF1	RER1	MRO
CPSF4	DRG2	REXO2	MTA3
CPSF6	DRP2	RFTN1	MTMR7
CPSF7	DSTN	RNASE2	MTUS1
CRAMP1L	DUSP8	RNF145	MYCBP2
CRB1	DYNLL1	RNF166	MYH10
CREB1	EBP	ROBO2	MYH14
CRKL	ECHS1	RPL12	MYO10
CRNDE	EFNA5	RPL26L1	N4BP2L1
CRTAP	EFNB2	RPL35	NALCN
CSF3R	EFNB3	RPL37A	NAV3
CSGALNACT2	EGR4	RPS10	NBEA
CSMD2	EID2	RPS19	NCAM1
CSNK1A1	EIF1	RPS20	NCRNA00105
CSNK1D	EIF1B	RPS2P45	NDFIP2
CSNK1G1	EIF4E3	RPS6KA3	NDUFS1
CSPG4	EIF5	RRAGC	NEBL
CSRP2	EIF5A2	RTTN	NET1
CSTA	ELK1	RUFY3	NFYB
CSTF2	ELMO1	RUNX1	NISCH
CTBP2	ELOVL6	S100A11	NKRF
CTDSP2	ENO2	S100A2	NMT2
CTDSPL2	EPB49	S100A4	NOG
CTNND1	EPCAM	S100A6	NPAS3
CTNS	EPHA10	S100PBP	NR1D2
CTTNBP2NL	EPHA3	SAMD9	NR3C2
CUEDC1	EPHA4	SAP30L	NRIP2
CUGBP2	EPHA5	SCNM1	NT5DC3
CXCR4	EPHA7	SDF2L1	NTM
CXorf15	EPHB6	SEC31A	NTRK2
CYBB	EPHX4	SEC61B	NTRK3
CYFIP1	EPN3	SERPINA1	OMG
CYP2B6	ETS2	SERPINA5	OPA1
CYSLTR1	EVI5L	SFRS6	OXR1
CYTSA	EXOC6	SH3PXD2B	P2RX6
DAB2	EXOSC6	SIGLEC7	PAPSS2
DAXX	FABP3	SLA	PARD3
DBI	FABP5	SLC2A8	PARK2
DBR1	FABP6	SLC30A6	PBLD
DCAF13	FAHD2A	SLC39A7	PCDH7
DCAF5	FAM100A	SLC47A2	PCDH9
DCAF7	FAM108A1	SLC9A8	PCDHGA3
DCAKD	FAM122A	SMARCE1	PDE11A
DCLK2	FAM123C	SNF8	PDE4DIP
DCLRE1B	FAM126B	SNRPB2	PDK4
DCP1B	FAM131A	SNRPG	PDLIM5
DCTN5	FAM162A	SNX5	PHF20L1
DCX	FAM162B	SOCS3	PHKA1
DDAH2	FAM164A	SOD2	PHLPP1
DDOST	FAM171B	SP110	PHLPP2
DDR1	FAM174B	SPCS3	PIK3C2A
DDX17	FAM19A1	SPOCD1	PIK3IP1
DDX23	FAM20B	SRD5A3	PLCB1
DDX31	FAM43B	SRP19	PLEKHG3
DDX3X	FAM50B	SRPR	PNPLA8
DDX42	FAM73A	SSH1	PON3
DDX46	FAM84A	SSR3	POU3F4
DDX52	FAR2	ST14	POU6F1
DDX59	FARSB	ST8SIA4	PPAP2B
DDX60	FBXL14	STAT3	PPARA
DEDD	FBXL17	STEAP3	PPM1A
DEF6	FBXL18	SUMF2	PPP1R9A
DENND1B	FBXL21	SURF4	PPP2R5A
DENND2A	FBXO16	SYNPO	PPP2R5C
DFFA	FBXO2	TAF5L	PRKACB
DFNA5	FBXO3	TAP2	PRKAG2
DHRSX	FBXO31	TBX15	PRKCI
DHX15	FBXO40	TFG	PRLHR
DHX29	FBXO9	TGFB1I1	PRPF4B
DHX40	FBXW7	THSD7B	PRR18
DHX57	FDFT1	TIMM8A	PRSS35
DHX9	FGA	TIMM8B	PSEN1
DIDO1	FGF12	TIMP2	PTPLAD1
DIMT1L	FGF14	TMEM149	PTPN11
DISC1	FGF18	TMEM164	PTPRD
DKC1	FGF5	TMEM51	PXK
DLG5	FGF9	TMEM60	RAB11FIP2
DLL3	FGFR1OP2	TMEM68	RAB28
DOCK8	FH	TMSB10	RAB5A
DSE	FKBP1A	TNFRSF1A	RAB9B
DSEL	FKBP3	TOR3A	RABEP1
DST	FKBP8	TP53RK	RABGAP1L
DTL	FLCN	TPM3	RABGGTB
DTNA	FLJ22536	TRADD	RAD21
DTYMK	FLJ33534	TRAF7	RAPGEF4
DUS2L	FLJ35390	TRIM14	RCBTB1
DUS3L	FLJ42709	TRIM21	RELN
DUS4L	FLJ42875	TSPAN2	RERE
DYNC2H1	FLOT1	TUBB	RFTN2
DYX1C1	FLRT2	TUBB6	RHOF
E2F6	FLRT3	TYMP	RIMS1
EBF1	FNDC5	UBA52	RIN3
EBI3	FOXC2	UBAP2L	RNF141
EDNRB	FOXP1	UBE2F	RNF31
EEF1A1	FOXRED2	UBE2L6	RPL15
EEF1D	FRAS1	UGCG	RPL37
EEF1G	FRMPD4	VIM	RPRD1A
EEPD1	FRS3	VPS16	RPS6KA5
EFS	FUT1	WDR1	RUNX1T1
EGFR	FXYD1	WDR34	S1PR1
EGLN1	FZR1	WDR41	SAR1A
EIF2C1	G3BP2	WDR54	SARDH
EIF2C4	GABARAPL3	WIPI1	SBF2
EIF2S2	GABBR2	XPR1	SC5DL
EIF3A	GABRB3	XRCC5	SCAMP1
EIF3B	GABRD	ZDHHC24	SCAPER
EIF3F	GAD1	ZKSCAN4	SCARB2
EIF4A1	GAD2	ZNF259	SCD5
EIF4EBP2	GADD45GIP1	ZNF367	SCRN2
ELF1	GALNTL5	ZNRD1	SELL
ELF2	GARNL3	ZSCAN5A	SERP1
ELMOD2	GAS8		SFRP2
ELN	GFOD1		SFRS12
ELOVL5	GGCT		SGSM1
ELP2	GLCE		SIGLEC8
ELP4	GLRB		SIRPA
EML4	GLRX2		SLC12A6
ENAH	GLS		SLC15A2
EPB41L2	GLS2		SLC1A4
EPHB1	GLTPD1		SLC22A7
EPHB4	GNAQ		SLC24A1
ERAP2	GNG7		SLC24A2
ERBB2IP	GPD1L		SLC25A27
ERCC5	GPR162		SLC30A10
ERGIC3	GPRASP1		SLC38A10
ESCO1	GPRIN1		SLC44A2
ETV1	GREM2		SLC44A4
ETV6	GRIK1		SLC4A4
EWSR1	GRIN1		SLC6A1
EXOC7	GRIP1		SLC6A7
EXOSC10	GRIPAP1		SLC7A1
F2R	GRK5		SLC9A6
FAM120A	GRK6		SLCO1A2
FAM120B	GRM8		SMAD9
FAM120C	GRPEL1		SMOC1
FAM122B	GRPEL2		SNRPN
FAM122C	GRSF1		SOX3
FAM13A	GSK3A		SPAG11B
FAM178A	H1FNT		SPEF2
FAM192A	HABP4		SPSB3
FAM36A	HBQ1		SPTBN1
FAM60A	hCG_20426		SRI
FAM65C	HCN1		SSTR1
FAM69C	HDAC5		SSTR2
FAM76B	HDGFRP3		ST13
FAM82B	HINT1		ST3GAL6
FAM91A1	HIVEP2		ST7L
FANCM	HLF		STON2
FAT1	HMGCLL1		SYNGAP1
FBN1	HMGCR		SYT11
FBXO30	HOMER2		SYT15
FCER1G	HPS6		TAF3
FCGR3B	HR		TARSL2
FDXACB1	HRAS		TBC1D5
FER	HRH3		TBRG1
FGF2	HS3ST5		TEF
FGFR1	HSP90AA1		TET3
FHDC1	HSPA12A		TF
FHL1	HSPH1		TLE1
FIBIN	HTR2A		TMCC1
FLII	HTR5A		TMEM100
FLJ32255	HTR7P		TMEM170B
FLNA	HTT		TMEM41B
FLT3LG	IAH1		TMLHE
FMNL3	ICA1		TMOD2
FN1	IDS		TNFRSF21
FNDC3A	INO80D		TNIK
FNDC3B	INPP4A		TNK2
FOXN3	INPP5A		TNKS
FOXO1	INSL3		TNRC6C
FREM1	IRF2BP1		TOR1AIP1
FTSJ2	ISCA1		TRAK1
FTSJD1	ITGA9		TRIM2
FUBP3	ITPK1		TRIM23
FYB	ITPKA		TRIM62
FYN	ITPR1		TRPM3
G3BP1	JAKMIP1		TRPM6
GAA	JPH3		TRPV6
GABPA	KALRN		TSC22D1
GABPB1	KATNAL1		TSC22D2
GALNT1	KCMF1		TSHZ1
GAS1	KCNAB2		TTBK2
GBP1	KCNC1		TTC7B
GCC1	KCNC2		TTN
GGA2	KCNC4		TUB
GIGYF2	KCNG1		UBE2G1
GINS2	KCNH5		UBR3
GINS4	KCNIP4		UBR4
GK5	KCNJ12		ULK2
GLCCI1	KCNJ4		UNC80
GLT8D3	KCNK1		UNKL
GM2A	KCNK12		USH1C
GMNN	KCNK15		USP30
GNA12	KCNK3		USP46
GNA13	KCNN1		USP54
GNAI3	KCNS1		VAT1L
GNG5	KCNV1		VEPH1
GNL2	KCTD2		VPS53
GNL3L	KIAA0368		VWDE
GOLGA1	KIAA0427		WDFY3
GOLGA4	KIAA0430		WIPF2
GOLM1	KIAA0802		WNK2
GORAB	KIAA1217		WNT3
GORASP1	KIAA1257		WWOX
GPATCH2	KIAA1462		WWP2
GPR161	KIAA1467		ZBTB46
GPR177	KIAA1543		ZDHHC21
GRHL3	KIAA1644		ZFHX4
GRIK2	KIAA1751		ZFP28
GRIK3	KIAA1841		ZFPM2
GRN	KIAA2022		ZNF148
GSTCD	KIF17		ZNF160
GTF3C3	KIF1A		ZNF238
GTPBP1	KIF21A		ZNF24
GUSB	KIF5C		ZNF25
H2AFY	KIFC2		ZNF287
H3F3B	KITLG		ZNF395
H6PD	KLC1		ZNF396
HAPLN1	KLF16		ZNF449
HAS2	KLF8		ZNF483
HAUS1	KLHL1		ZNF554
HAUS5	KLHL12		ZNF839
HAVCR2	KLHL14		ZRANB1
HBP1	KLHL18		ZSCAN18
HDGF	KLHL3		ZSCAN20
HEATR2	KLK10		ZSWIM6
HEATR3	KLRAQ1
HELLS	KNDC1
HELZ	KPNA1
HERC4	KRT17
HERPUD2	KRT19
HEY1	KRT5
HFE	KSR2
HFM1	KY
HHEX	L1CAM
HIBADH	L3MBTL2
HIPK2	LAMP2
HLA-B	LARGE
HLA-C	LARP1
HLA-DQB1	LASS6
HM13	LBX1
HMOX1	LDHA
HNF4G	LGALS8
HNRNPD	LGI2
HNRNPH3	LHPP
HNRNPM	LIMK1
HNRNPUL1	LIN7B
HP1BP3	LINGO2
HPS4	LMO4
HSD17B10	LMOD3
ID1	LMTK2
IDH1	LNX1
IFI44	LOC100127983
IFI44L	LOC100128737
IFIH1	LOC100129122
IFIT5	LOC100130155
IFNAR2	LOC219731
IGFBP7	LOC283454
IGSF6	LOC286002
IKZF1	LOC400604
IL17RD	LOC440934
IL33	LOC642031
IL8RB	LOC643037
ILF2	LOC646627
ILF3	LPAR3
IMMP2L	LPCAT4
INO80	LPGAT1
INPP5D	LPIN2
INTS10	LPPR4
INTS9	LRFN5
IPO4	LRRC2
IPO9	LRRTM1
IQCK	LUZP1
IRF9	LY6D
ISY1	LY6E
ITGB1	LY6H
ITGB2	LYRM4
ITGB8	LYSMD2
ITPRIPL2	LZTS1
ITSN1	MAFG
JAK2	MAFK
JUB	MAGEE1
KANK1	MAGEL2
KANK2	MAGI1
KARS	MAGIX
KCNN3	MAN1A2
KCNQ1	MAP1A
KCTD15	MAP2K4
KCTD20	MAP3K10
KDELR2	MAP3K12
KDM5A	MAP3K13
KDM5B	MAPK1
KDSR	MAPK11
KHDRBS1	MAPK13
KHSRP	MAPK6
KIAA0040	MAPRE2
KIAA0101	MAT2B
KIAA0174	MBNL2
KIAA0247	MBP
KIAA0391	MCF2
KIAA0467	MCF2L
KIAA0494	MCHR2
KIAA0754	MDH1
KIAA0922	ME3
KIAA1009	MED31
KIAA1370	MED8
KIAA1429	MEG3
KIAA1712	MESP1
KIAA1949	MFN2
KIAA2013	MICAL2
KIDINS220	MLL2
KIF1B	MMAB
KIF2C	MOAP1
KIN	MOGAT2
KLF3	MORF4L1
KLF6	MOSC2
KLHL13	MOXD1
KLHL20	MPL
KLHL36	MPP7
KLHL5	MRPL30
KPNB1	MRPL41
KRCC1	MRPL55
KRI1	MRPS18C
KRIT1	MRPS22
KRR1	MRPS25
KTN1	MRPS9
KYNU	MTHFR
LAIR1	MTMR12
LAMA4	MTMR6
LAMA5	MYCBP2
LARS	MYH14
LAT2	MYRIP
LBR	MYT1L
LCAT	NAGPA
LCORL	NAP1L3
LCP1	NAPEPLD
LDLRAD3	NAT8L
LEPROT	NAV3
LFNG	NBEA
LIMA1	NBL1
LIMS1	NCDN
LIX1L	NCEH1
LMAN1	NCKIPSD
LMAN2	NDFIP2
LOC100131564	NDOR1
LOC284454	NDRG3
LOC284900	NDST1
LOC339290	NDUFA4
LOC387763	NDUFB1
LOC440104	NDUFB10
LOC643763	NDUFB2
LPAR5	NDUFB4
LPP	NDUFB8
LPXN	NDUFS2
LRBA	NEDD8
LRIG1	NEFM
LRP1	NEGR1
LRP6	NELF
LRRC37A2	NELL1
LSM14A	NELL2
LST1	NENF
LTBP3	NEURL
LUC7L3	NF2
LYN	NFE2L1
LYPD1	NGB
LYPLA1	NGEF
MACF1	NIPAL2
MAML2	NIPSNAP1
MANEA	NIPSNAP3B
MAP3K2	NISCH
MAP3K7	NKAIN2
MAP4K5	NKAPL
MAPK7	NKIRAS1
MAPKAP1	NKRF
MARCKS	NLK
MAT2A	NNAT
MAVS	NOL4
MCM3AP	NOS1
MCM5	NPAS1
MCPH1	NPAS2
MDC1	NPM2
MDM1	NPTXR
MDM4	NPY2R
ME2	NQO2
MED12	NR2F6
MED13	NRIP3
MED13L	NRL
MED14	NRXN1
MED17	NRXN3
MED23	NSFL1C
MED26	NTAN1
MELK	NTNG2
MEMO1	NUAK1
MESDC2	NUDT14
METAP2	NUDT18
METTL14	NUP50
METTL4	NXF2
MEX3C	NXPH2
MFAP3	OAT
MFF	OAZ1
MFNG	OCA2
MFSD9	OCIAD2
MGAT4A	ODF2L
MGC16121	ODZ3
MGC27345	OGDH
MIB1	OLA1
MICALL1	OLFM1
MICB	OLFM3
MIIP	OPCML
MIR17HG	OPRK1
MITD1	OR2L13
MKI67	OR8G1
MKLN1	OSBP2
MLH1	OSBPL10
MLX	OXR1
MLXIP	PABPC1L2B
MMP16	PAFAH1B1
MMP2	PAH
MMRN1	PAIP1
MOBKL1B	PAIP2
MOBKL2A	PAK1
MORC4	PAK3
MOV10	PALM2
MPEG1	PANX2
MPZL1	PAPPA2
MR1	PARD6A
MS4A4A	PARP2
MS4A6A	PARVB
MSH6	PAX8
MSI2	PBX2
MSL2	PCDH8
MSR1	PCDH9
MST1	PCDHGC5
MTA1	PCMT1
MTAP	PCNXL2
MTF1	PCP4
MTHFD2L	PCSK1
MTHFSD	PCTK2
MTPAP	PDE4A
MTSS1	PDE4C
MUTED	PDHX
MXD4	PDP1
MYCBP	PDPK1
MYCL1	PDXK
MYD88	PET112L
MYNN	PEX14
MYO1F	PEX16
MYO7A	PFDN1
MYT1	PFDN6
NAB1	PGM2L1
NADK	PHIP
NAGA	PHYH
NAGLU	PI4K2A
NANOG	PIAS2
NARG1L	PIGK
NARG2	PIP5K1B
NAT11	PITPNM3
NAT9	PKM2
NAV1	PLCH2
NAV2	PLCL2
NBN	PLCXD3
NCOA3	PLIN5
NEB	PNMA2
NEDD1	PNMA6A
NEK1	PNMT
NEK8	POLR1D
NES	POLR2C
NEXN	POP4
NFATC1	PPFIA2
NFATC2IP	PPFIA3
NFIA	PPIA
NFKBIZ	PPM1A
NHEDC1	PPM1E
NHLRC2	PPME1
NID1	PPP1R14C
NIN	PPP1R16B
NIPBL	PPP1R3F
NKIRAS2	PPP1R7
NKTR	PPP2R2C
NLRP3	PPP2R2D
NMD3	PPP2R5B
NME4	PPP2R5E
NMNAT1	PPP3CB
NOB1	PRB1
NOL8	PRDX2
NONO	PRICKLE1
NOTCH2	PRKACA
NPAS3	PRKAR1A
NPHP1	PRKAR1B
NR2C1	PRKCB
NRAS	PRKCE
NRF1	PRNP
NRM	PRR16
NRP2	PRR4
NSMAF	PRR7
NSMCE1	PSD3
NSUN5B	PSEN2
NT5DC2	PTER
NUDT1	PTGDS
NUMA1	PTH2R
NUP107	PTK2B
NUP153	PTPN3
NUP188	PTPRK
NUP205	PTPRN2
NUP88	PTPRR
NUPL2	PTS
NUPR1	PVRL1
NXT1	QPCT
OBFC2A	RAB36
OBSL1	RAB37
ODF2	RAB39B
OGFRL1	RAB3B
OLIG2	RAB3GAP1
ORAOV1	RAB3GAP2
ORMDL1	RAB40C
ORMDL2	RAB6A
OSBPL11	RAB9B
OSBPL7	RAD23B
OSGEPL1	RALBP1
OSGIN2	RANGAP1
P4HB	RAPGEF2
PABPC1	RAPGEF5
PABPC1L	RAPGEFL1
PABPC4	RASA2
PAICS	RASAL2
PAK2	RASGRF1
PALLD	RASGRF2
PAPOLA	RASGRP2
PAPPA	RASL10B
PAPSS2	RBM11
PARD3B	RBP4
PAXIP1	REEP1
PBLD	REPS2
PBRM1	RFFL
PCBD2	RGS20
PCBP2	RGS5
PCDHGA3	RGS7
PCGF2	RHOBTB2
PCM1	RICH2
PCMTD1	RICS
PCNX	RIMS2
PCSK7	RND1
PCTP	RNF11
PCYT1A	RNF14
PDCD6IP	RNF157
PDGFRA	RNF208
PDIA4	RNGTT
PDLIM5	RNMT
PEX1	RPP25
PFKFB3	RPRML
PGAP1	RS1
PGGT1B	RTCD1
PGLS	RTN4
PGM2	RTN4IP1
PGPEP1	RTN4RL1
PHACTR4	RTP1
PHC1	RXFP1
PHF19	SAMD14
PHF20L1	SAPS1
PHF21A	SAPS2
PHF8	SBNO1
PHKG1	SCAMP1
PHLDA1	SCAMP5
PIGF	SCAND3
PIGG	SCG2
PIGO	SCN1A
PIK3C2A	SCN2B
PIK3C3	SDAD1
PKN2	SEC23A
PLCD3	SERGEF
PLCE1	SERHL2
PLCG1	SERINC3
PLCG2	SERTAD4
PLEK	SFRP1
PLIN3	SGPP2
PLRG1	SGSM1
PLSCR1	SGTB
PLTP	SH2D3C
PLXNA3	SH3BGRL2
PM20D2	SH3BP5
PML	SHANK2
PMS2L1	SHANK3
PODN	SHROOM3
POGK	SIPA1L1
POLA1	SIRPA
POLR1B	SIRT3
POLR1C	SIRT5
POLR2J	SKP1
POLR3B	SLBP
POLR3E	SLC16A7
PON2	SLC17A7
POTEK	SLC1A6
PPAPDC1A	SLC22A17
PPARA	SLC22A23
PPFIA1	SLC25A11
PPP1R3B	SLC25A12
PPPDE1	SLC25A23
PQLC2	SLC25A32
PRCP	SLC25A42
PRDX4	SLC25A44
PRKD1	SLC2A12
PRKD3	SLC30A3
PRKDC	SLC32A1
PRKRIP1	SLC35F3
PRMT3	SLC39A3
PRPF4B	SLC3A1
PRTG	SLC41A3
PSMB9	SLC4A8
PSMF1	SLC6A13
PTBP1	SLC6A15
PTCH1	SLC7A4
PTGS1	SLC8A2
PTPMT1	SLIT3
PTPN2	SLITRK1
PTPRE	SMARCA2
PTPRZ1	SMCR7
PVRL2	SMPX
PYCR1	SNAP25
QKI	SNAP47
QSER1	SNX10
QSOX2	SNX21
RAB10	SNX25
RAB20	SOBP
RAB22A	SOCS5
RAB31	SOD1
RAB3IP	SPIN1
RAD51L3	SPRYD3
RAD52	SQLE
RAP2C	SRC
RARS2	SRPK2
RASA4	SSU72
RASSF4	SSX2IP
RAVER2	ST8SIA3
RB1	STMN3
RBBP6	STOX2
RBBP8	STRBP
RBL2	STX1B
RBM10	STX3
RBM25	STX7
RBM3	STXBP5
RBM34	STXBP5L
RBM39	STXBP6
RBM5	STYK1
RBM6	SUMO1
RBM7	SV2B
RBPJ	SVIP
RC3H2	SVOP
RCC2	SYCE1
RCL1	SYT12
RCOR1	SYT4
RCOR3	SYT5
REC8	SYT7
RECK	TAC1
REEP4	TACC1
REL	TAF6
RELA	TAF9
RER1	TBC1D13
RFX7	TBC1D24
RG9MTD3	TBC1D25
RGS10	TBC1D30
RGS12	TBC1D9
RHBDD1	TBC1D9B
RHBDD3	TBPL1
RHBDF1	TBRG1
RIN2	tcag7.1196
RIPK1	TCEA2
RIPK2	TESC
RIT1	TF
RNFT1	TGOLN2
RP5-1022P6.2	THAP4
RPE65	THRB
RPL13	THY1
RPL17	TIMM23
RPL22	TM2D3
RPL3	TMED8
RPL30	TMEFF2
RPL37	TMEM127
RPLP0	TMEM178
RPS16	TMEM191A
RPS2	TMEM25
RPS6KB1	TMEM31
RRAS2	TMEM38A
RREB1	TMEM52
RRP1B	TMEM55A
RSF1	TMEM59L
RTKN	TMEM65
RUNX1	TMEM70
S100A11	TMX4
SALL3	TNXB
SAMD9	TOLLIP
SAPS3	TOM1L1
SBF2	TOM1L2
SC65	TP53I11
SCAMP2	TPI1
SCARF2	TPM3
SCD5	TRAPPC2L
SCN3A	TRAPPC9
SCRN3	TRIM10
SDCCAG3	TRIM23
SEC31A	TRIM37
SEMA4B	TRIM66
SEPHS1	TRPM6
SERBP1	TSPAN2
SERPINI2	TSPAN5
SETD2	TSPYL4
SETD5	TSPYL5
SETD6	TTBK2
SF1	TTC39A
SF3A1	TTC39C
SF3B1	TUBA1B
SFRS1	TUBA3D
SFRS11	TUBG1
SFRS12	TYRO3
SFRS15	U2AF1L4
SFRS18	UBE2B
SFRS2IP	UBE2N
SFRS4	UBE2W
SFRS7	UBE2Z
SGK269	UBE3A
SGOL2	UBQLN1
SH3BP2	UBXN10
SHMT1	UHMK1
SIAH1	ULK1
SIM2	UQCRC2
SIN3A	UQCRH
SKIL	USP11
SLC12A4	USP25
SLC1A4	USP31
SLC24A1	USP32
SLC25A21	USP33
SLC25A37	USP7
SLC26A7	VAMP1
SLC30A7	VAMP2
SLC31A1	VPS24
SLC35B3	VPS26B
SLC38A10	VPS53
SLC39A14	VSTM2L
SLC39A6	WASF1
SLC43A3	WFDC2
SLC44A1	WIZ
SLC44A5	WNT2
SLC7A6OS	XKR4
SLC9A9	YDJC
SLCO2B1	YPEL1
SMAD4	YPEL2
SMAD5	YWHAB
SMARCB1	YWHAH
SMARCC1	YWHAZ
SMARCE1	ZC3H7B
SMC1A	ZDHHC21
SMC2	ZDHHC8
SMC5	ZFAND2A
SMCHD1	ZFR2
SMEK1	ZNF215
SMEK2	ZNF25
SMOC1	ZNF280B
SMTN	ZNF335
SNAP23	ZNF33A
SNHG5	ZNF385B
SNRNP40	ZNF444
SNX18	ZNF483
SNX2	ZNF554
SNX7	ZNF71
SON	ZNF771
SORBS1
SORBS3
SORD
SOX4
SP1
SP140
SPAG1
SPAG9
SPARC
SPATA5
SPATA5L1
SPATA6
SPATA9
SPEN
SPG11
SPG21
SPIRE1
SPON1
SPPL2A
SPPL2B
SPSB1
SR140
SRR
SRRT
SSPN
SSR1
ST13
ST5
ST6GAL1
STAM2
STAT3
STK17B
STK19
STK32A
STK33
STK38
STK38L
STK4
STX17
STX6
STYX
STYXL1
SUV39H2
SUV420H1
SYF2
SYNCRIP
SYNE2
SYNJ2BP
SYNRG
TAF1C
TAF4
TAGAP
TANK
TAOK3
TARBP2
TARDBP
TARS
TBC1D5
TBL1X
TBX2
TBXAS1
TCEA1
TCERG1
TCF12
TCF3
TCF4
TCF7L1
TCF7L2
TCTE3
TDH
TEAD1
TEP1
TET2
TET3
TFDP1
TFEC
TFIP11
TFPI
TGDS
TGFB1I1
TGFBR1
TGIF1
TGIF2
THADA
THOC2
THOC6
TIA1
TIAL1
TIMP3
TIMP4
TLE3
TLR2
TM7SF3
TMED1
TMED10
TMED5
TMEM106B
TMEM119
TMEM138
TMEM149
TMEM167A
TMEM170A
TMEM39A
TMEM43
TMEM80
TMEM87A
TMF1
TNC
TNFRSF19
TNFRSF21
TNIP1
TNKS
TNPO1
TNRC18
TNRC6A
TNRC6C
TOP2A
TOR1AIP1
TOX3
TP53INP1
TP53RK
TP53TG1
TPCN2
TRABD
TRIB3
TRIM13
TRIM26
TRIM27
TRIM33
TRIM4
TRIOBP
TRIP11
TRRAP
TSC22D4
TSEN54
TSPAN12
TSPAN6
TSR1
TTC17
TTC18
TTLL4
TUG1
TULP3
TWF1
TXLNA
TXNIP
UBA6
UBE2I
UBR5
UBTF
UBXN1
UBXN4
UBXN7
UCP2
UGGT2
UHRF1BP1
UNK
UNQ6228
UPF3A
USP18
USP24
USP34
USP37
USP42
VANGL1
VARS2
VAV2
VEPH1
VIPR2
VPS13C
VWA5A
WBSCR16
WDR19
WDR26
WDR35
WDR59
WDR78
WDR8
WEE1
WNT5A
WRN
WSB1
XPO4
XPO5
XPO6
XRN1
YAP1
YIF1A
YIPF6
YLPM1
YTHDF3
ZBED1
ZBED5
ZBTB10
ZBTB20
ZBTB47
ZC3H12C
ZC3H14
ZC3HAV1
ZCCHC10
ZCCHC6
ZCCHC7
ZCCHC8
ZFP112
ZFP161
ZFP36
ZFP36L1
ZFP62
ZHX2
ZIK1
ZMAT1
ZMYM1
ZNF107
ZNF114
ZNF12
ZNF131
ZNF140
ZNF160
ZNF193
ZNF197
ZNF20
ZNF207
ZNF22
ZNF226
ZNF227
ZNF230
ZNF234
ZNF254
ZNF256
ZNF273
ZNF274
ZNF286A
ZNF3
ZNF30
ZNF318
ZNF326
ZNF397OS
ZNF44
ZNF45
ZNF500
ZNF502
ZNF518A
ZNF546
ZNF547
ZNF555
ZNF564
ZNF581
ZNF585A
ZNF586
ZNF599
ZNF611
ZNF621
ZNF638
ZNF654
ZNF655
ZNF664
ZNF678
ZNF681
ZNF70
ZNF703
ZNF709
ZNF738
ZNF75D
ZNF76
ZNF783
ZNF93
ZSCAN29
ZXDC

## Sheet: Candidate genes
CGGA					GSE16011					REMBRANDT
probes	symbols	p value(NBT-AII)	p value(AII-AIII)		probes	symbols	p value(NBT-AII)	p value(AII-AIII)		probes	symbols	p value(NBT-AII)	p value(AII-AIII
A_24_P222655	C1QA	0.037381	0.0270736		218232_at	C1QA	0.000486409	0.0062817		218232_at	C1QA	1.84932e-07	0.00792321
A_23_P133770	C6orf129	0.0391035	0.000990613		225723_at	C6orf129	0.00279292	0.046693		225723_at	C6orf129	6.4835e-13	0.0161633
A_23_P116123	CHEK1	5.73543e-05	0.0380581		205394_at	CHEK1	0.0460117	0.0484781		205393_s_at	CHEK1	0.00390106	5.53098e-05
A_23_P118061	CKLF	0.00326782	0.000357891		221058_s_at	CKLF	0.00315867	0.0406042		205394_at	CHEK1	0.0044923	3.25782e-05
A_23_P206396	CKLF	0.0130215	0.000903247		1553984_s_at	DTYMK	0.0106211	0.0220553		219161_s_at	CKLF	4.25729e-07	0.0382428
A_23_P123974	DTYMK	0.00169731	0.000146921		203270_at	DTYMK	0.0124361	0.0332859		223451_s_at	CKLF	1.40284e-09	0.0472563
A_23_P135364	DTYMK	0.000164212	6.3995e-05		218576_s_at	DUSP12	0.00504298	0.0340867		1553983_at	DTYMK	4.35713e-09	0.000270246
A_23_P51508	DUSP12	0.0359701	0.00101509		218282_at	EDEM2	0.000453412	0.0251123		1553984_s_at	DTYMK	1.63406e-12	1.85609e-05
A_24_P627306	EDEM2	0.0149064	0.00350862		212541_at	FLAD1	0.00629661	0.0169602		203270_at	DTYMK	5.49345e-08	4.35906e-06
A_32_P318086	FLAD1	0.00702703	9.56095e-05		207157_s_at	GNG5	0.000244196	0.0087021		218576_s_at	DUSP12	2.08259e-06	0.00482577
A_23_P148513	GNG5	0.0367902	0.000444614		213170_at	GPX7	0.000135707	0.00505682		218282_at	EDEM2	0.000217634	0.0367987
A_23_P73972	GPX7	7.21865e-05	0.00274178		201673_s_at	GYS1	0.00919587	0.0326147		212541_at	FLAD1	1.11831e-08	3.48533e-05
A_23_P208698	GYS1	0.0210986	0.0447329		224615_x_at	HM13	0.000411949	0.0104441		207157_s_at	GNG5	7.81838e-07	0.0087798
A_23_P40347	HM13	0.00200143	0.0458968		200700_s_at	KDELR2	0.000512972	0.018584		213170_at	GPX7	9.93047e-08	0.00049616
A_23_P19938	KDELR2	0.0476978	0.00318009		202503_s_at	KIAA0101	0.0446289	0.023991		201673_s_at	GYS1	0.00560984	0.00213317
A_24_P410686	KDELR2	0.00277364	0.00124935		225592_at	NRM	0.00560608	0.0360634		224615_x_at	HM13	1.79873e-08	0.0437869
A_24_P42517	KDELR2	0.0258028	0.000197087		218708_at	NXT1	0.00288347	0.00127871		200698_at	KDELR2	2.07057e-06	0.0195039
A_23_P117852	KIAA0101	0.000442441	0.00125051		201202_at	PCNA	0.0458732	0.0172308		200699_at	KDELR2	2.36497e-08	0.0375884
A_23_P8055	NRM	0.000415759	0.0338395		202430_s_at	PLSCR1	0.0244439	0.0360435		200700_s_at	KDELR2	8.86641e-05	0.0125901
A_23_P251695	NXT1	0.00338491	0.000379202		202446_s_at	PLSCR1	0.0463083	0.0204894		202503_s_at	KIAA0101	2.87481e-06	2.37639e-06
A_23_P28886	PCNA	0.0012372	0.0166457		233852_at	POLH	0.00172244	0.0482168		211713_x_at	KIAA0101	4.23335e-09	0.0126988
A_23_P69109	PLSCR1	0.0443318	0.0178804		211989_at	SMARCE1	0.00153036	0.0410974		225592_at	NRM	0.00033524	0.00126261
A_32_P69492	POLH	1.57899e-05	0.0401449		209651_at	TGFB1I1	8.1725e-07	0.00305768		218708_at	NXT1	2.39315e-10	0.00204549
A_23_P164387	SMARCE1	0.0247788	0.00433862		218459_at	TOR3A	0.0176566	0.00762347		201202_at	PCNA	1.06681e-08	4.50297e-06
A_23_P141055	TGFB1I1	0.0247682	0.0200682		200609_s_at	WDR1	0.00024763	0.0117775		217400_at	PCNA	0.0924689	0.00328369
A_23_P115313	TOR3A	0.0274727	0.00267645		203156_at	AKAP11	0.000256765	0.0139192		202430_s_at	PLSCR1	0.00442095	0.0207465
A_23_P502913	WDR1	0.0324191	0.00553797		212308_at	CLASP2	1.51544e-05	0.00618118		202446_s_at	PLSCR1	0.00721322	0.0118177
A_23_P204929	AKAP11	0.000654381	0.00344228		227690_at	GABRB3	0.000211739	0.000212535		1557701_s_at	POLH	0.00125631	0.0134431
A_24_P127748	CLASP2	0.00231125	0.0046571		201959_s_at	MYCBP2	9.42554e-05	0.0344582		233852_at	POLH	3.65263e-05	0.0016383
A_23_P10966	GABRB3	0.00216979	0.0316286		203883_s_at	RAB11FIP2	2.39985e-05	0.0178214		211989_at	SMARCE1	7.44468e-12	0.0190668
A_23_P151459	MYCBP2	0.00108315	0.00174323		203884_s_at	RAB11FIP2	6.66371e-05	0.0350765		209651_at	TGFB1I1	9.07745e-11	0.0163183
A_24_P323815	MYCBP2	0.000257869	0.00301162		225840_at	TEF	0.00041174	0.0240451		218459_at	TOR3A	0.000139794	0.021099
A_23_P127140	RAB11FIP2	0.000143496	0.000424554							210935_s_at	WDR1	0.0327894	0.0389724
A_24_P363953	RAB11FIP2	0.00815467	3.49562e-05							203156_at	AKAP11	0.0229326	2.32197e-13
A_23_P91757	TEF	0.00297049	0.0436234							212308_at	CLASP2	0.0283114	3.08076e-07
										212309_at	CLASP2	0.023083	3.6365e-05
										229724_at	GABRB3	0.0070129	9.69573e-07
										1557370_s_at	MYCBP2	0.0056698	2.30096e-10
										201959_s_at	MYCBP2	0.00361907	1.41079e-12
										201960_s_at	MYCBP2	0.00775337	7.918e-16
										203883_s_at	RAB11FIP2	0.00054644	6.20413e-08
										225840_at	TEF	0.00996716	3.17923e-10
